# Supplementary material for: Investigation of the genetic variation in ACE2 on the structural recognition by the novel coronavirus (SARS-CoV-2)
Source: J Transl Med. 2020 Aug 24;18:321. doi: 10.1186/s12967-020-02486-7 (PMC7443814; doi:10.1186/s12967-020-02486-7)
Supplement: Supplementary file 1 — Additional file 1. A total of 251 non-silent genetic variants in ACE2 genes were characterized after removing those with low quality control, or had a AF = 0. [file 12967_2020_2486_MOESM1_ESM.xls]

## Sheet: gnomAD_v2.1.1_ENSG00000130234_2
Chromosome	Position	rsID	Reference	Alternate	Source	Consequence	Protein Consequence	Transcript Consequence	Annotation	Allele Count	Allele Number	Allele Frequency	Homozygote Count	Hemizygote Count	Allele Count African	Allele Number African	Homozygote Count African	Hemizygote Count African	Allele Count Latino	Allele Number Latino	Homozygote Count Latino	Hemizygote Count Latino	Allele Count Ashkenazi Jewish	Allele Number Ashkenazi Jewish	Homozygote Count Ashkenazi Jewish	Hemizygote Count Ashkenazi Jewish	Allele Count East Asian	Allele Number East Asian	Homozygote Count East Asian	Hemizygote Count East Asian	Allele Count European (Finnish)	Allele Number European (Finnish)	Homozygote Count European (Finnish)	Hemizygote Count European (Finnish)	Allele Count European (non-Finnish)	Allele Number European (non-Finnish)	Homozygote Count European (non-Finnish)	Hemizygote Count European (non-Finnish)	Allele Count Other	Allele Number Other	Homozygote Count Other	Hemizygote Count Other	Allele Count South Asian	Allele Number South Asian	Homozygote Count South Asian	Hemizygote Count South Asian
X	15582298	rs41303171	T	C	gnomAD Exomes,gnomAD Genomes	p.Asn720Asp	p.Asn720Asp	c.2158A>G	missense_variant	3054	188344	0.016215	34	1026	50	18620	0	12	66	24365	0	13	110	6493	2	30	0	13784	0	0	507	17992	5	151	2195	87066	25	760	60	4817	1	20	66	15207	1	40
X	15618958	rs4646116	T	C	gnomAD Exomes,gnomAD Genomes	p.Lys26Arg	p.Lys26Arg	c.77A>G	missense_variant	797	205238	0.0038833	1	282	18	19021	0	5	91	28011	0	20	91	7662	0	38	1	14842	0	0	9	18622	0	4	544	92708	1	201	18	5328	0	5	25	19044	0	9
X	15582265	rs147311723	G	A	gnomAD Exomes,gnomAD Genomes	p.Leu731Phe	p.Leu731Phe	c.2191C>T	missense_variant	286	199315	0.00143491	2	76	268	18743	2	70	13	26815	0	4	0	7381	0	0	0	14236	0	0	0	18468	0	0	3	90628	0	1	2	5163	0	1	0	17881	0	0
X	15607532	rs148771870	C	T	gnomAD Exomes,gnomAD Genomes	p.Gly211Arg	p.Gly211Arg	c.631G>A	missense_variant	261	203924	0.00127989	0	87	5	18849	0	0	6	27942	0	1	0	7654	0	0	0	14822	0	0	29	18298	0	7	179	92062	0	52	5	5268	0	1	37	19029	0	26
X	15593829	rs191860450	T	C	gnomAD Exomes,gnomAD Genomes	p.Ile468Val	p.Ile468Val	c.1402A>G	missense_variant	168	200372	0.000838441	1	52	0	18817	0	0	0	27021	0	0	0	7505	0	0	164	14385	1	49	0	18518	0	0	2	90983	0	1	1	5207	0	1	1	17936	0	1
X	15584416	rs149039346	A	G	gnomAD Exomes,gnomAD Genomes	p.Ser692Pro	p.Ser692Pro	c.2074T>C	missense_variant	115	204669	0.000561883	0	31	111	19019	0	30	1	27901	0	0	0	7647	0	0	0	14825	0	0	0	18601	0	0	2	92429	0	1	0	5300	0	0	1	18947	0	0
X	15599392	rs138390800	T	C	gnomAD Exomes,gnomAD Genomes	p.Lys341Arg	p.Lys341Arg	c.1022A>G	missense_variant	81	202403	0.000400192	0	22	74	18878	0	20	5	27304	0	1	0	7600	0	0	0	14579	0	0	0	18601	0	0	0	91836	0	0	2	5230	0	1	0	18375	0	0
X	15607508	rs372272603	G	A	gnomAD Exomes,gnomAD Genomes	p.Arg219Cys	p.Arg219Cys	c.655C>T	missense_variant	71	203989	0.000348058	0	24	3	18806	0	1	0	27949	0	0	0	7654	0	0	0	14813	0	0	0	18355	0	0	64	92086	0	22	1	5282	0	0	3	19044	0	1
X	15618980	rs73635825	A	G	gnomAD Exomes,gnomAD Genomes	p.Ser19Pro	p.Ser19Pro	c.55T>C	missense_variant	64	204526	0.000312919	0	12	63	18961	0	12	0	27865	0	0	0	7636	0	0	0	14802	0	0	0	18606	0	0	0	92463	0	0	1	5314	0	0	0	18879	0	0
X	15607546	rs142443432	T	C	gnomAD Exomes,gnomAD Genomes	p.Asp206Gly	p.Asp206Gly	c.617A>G	missense_variant	61	203334	0.000299999	0	26	2	18779	0	0	1	27877	0	0	0	7643	0	0	0	14789	0	0	0	18177	0	0	58	91862	0	26	0	5266	0	0	0	18941	0	0
X	15585933	rs183135788	T	C	gnomAD Exomes,gnomAD Genomes	p.Asn638Ser	p.Asn638Ser	c.1913A>G	missense_variant	49	193306	0.000253484	0	13	0	18458	0	0	0	25291	0	0	0	7315	0	0	49	13615	0	13	0	18423	0	0	0	88983	0	0	0	4934	0	0	0	16287	0	0
X	15584401	rs751603885	T	C	gnomAD Exomes	p.Arg697Gly	p.Arg697Gly	c.2089A>G	missense_variant	46	182443	0.000252134	0	35	0	13140	0	0	0	27233	0	0	0	7456	0	0	0	13822	0	0	0	15961	0	0	0	81486	0	0	1	4485	0	1	45	18860	0	34
X	15590348	rs373025684	G	C	gnomAD Exomes,gnomAD Genomes	p.Ser547Cys	p.Ser547Cys	c.1640C>G	missense_variant	43	204188	0.00021059	0	19	0	19033	0	0	4	27765	0	2	0	7646	0	0	0	14769	0	0	1	18608	0	0	36	92304	0	17	2	5282	0	0	0	18781	0	0
X	15588474	rs201715513	C	A	gnomAD Exomes,gnomAD Genomes	p.Ala614Ser	p.Ala614Ser	c.1840G>T	missense_variant	35	204499	0.00017115	0	16	0	19146	0	0	0	27926	0	0	0	7640	0	0	0	14819	0	0	6	18521	0	5	28	92196	0	11	1	5309	0	0	0	18942	0	0
X	15612969	rs201900069	C	T	gnomAD Exomes,gnomAD Genomes	p.Arg115Gln	p.Arg115Gln	c.344G>A	missense_variant	34	199638	0.000170308	0	17	0	18872	0	0	0	26738	0	0	0	7481	0	0	11	14493	0	7	0	18321	0	0	23	91316	0	10	0	5212	0	0	0	17205	0	0
X	15589793	rs145437639	G	T	gnomAD Exomes,gnomAD Genomes	p.Asp597Glu	p.Asp597Glu	c.1791C>A	missense_variant	25	202649	0.000123366	0	7	23	18851	0	7	0	27546	0	0	0	7565	0	0	0	14644	0	0	0	18545	0	0	2	91764	0	0	0	5241	0	0	0	18493	0	0
X	15582235	rs372923812	T	C	gnomAD Exomes,gnomAD Genomes	p.Ile741Val	p.Ile741Val	c.2221A>G	missense_variant	20	199312	0.000100345	0	6	1	18742	0	0	5	26805	0	0	5	7392	0	2	0	14224	0	0	0	18475	0	0	8	90632	0	4	1	5156	0	0	0	17886	0	0
X	15607507	rs759590772	C	T	gnomAD Exomes	p.Arg219His	p.Arg219His	c.656G>A	missense_variant	18	183089	9.83128e-05	0	11	0	13141	0	0	0	27371	0	0	0	7480	0	0	0	13840	0	0	0	15962	0	0	1	81724	0	0	0	4524	0	0	17	19047	0	11
X	15596376	rs142984500	T	C	gnomAD Exomes,gnomAD Genomes	p.His378Arg	p.His378Arg	c.1133A>G	missense_variant	18	204754	8.79104e-05	0	6	0	19045	0	0	0	28005	0	0	0	7652	0	0	0	14830	0	0	0	18524	0	0	18	92323	0	6	0	5313	0	0	0	19062	0	0
X	15582309	rs200540199	C	T	gnomAD Exomes,gnomAD Genomes	p.Arg716His	p.Arg716His	c.2147G>A	missense_variant	15	183368	8.18027e-05	0	5	0	18465	0	0	2	23408	0	0	0	6135	0	0	0	13545	0	0	0	17751	0	0	12	85220	0	4	0	4691	0	0	1	14153	0	1
X	15619013	rs201035388	G	A	gnomAD Exomes,gnomAD Genomes	p.Leu8Phe	p.Leu8Phe	c.22C>T	missense_variant	16	198557	8.05814e-05	0	6	2	18898	0	0	1	26670	0	1	0	7275	0	0	0	14457	0	0	0	18444	0	0	13	90511	0	5	0	5127	0	0	0	17175	0	0
X	15593892	rs776328956	C	A	gnomAD Exomes,gnomAD Genomes	p.Val447Phe	p.Val447Phe	c.1339G>T	missense_variant	13	194483	6.68439e-05	0	2	0	18399	0	0	0	25889	0	0	0	7358	0	0	0	13636	0	0	5	18435	0	1	7	88807	0	0	1	4995	0	1	0	16964	0	0
X	15580101	rs147487891	G	A	gnomAD Exomes	p.Ala782Val	p.Ala782Val	c.2345C>T	missense_variant	11	180969	6.07839e-05	0	3	0	13086	0	0	2	26786	0	0	0	7431	0	0	0	13669	0	0	0	15952	0	0	8	81095	0	3	1	4452	0	0	0	18498	0	0
X	15580131	rs764682532	T	C	gnomAD Exomes,gnomAD Genomes	p.Asn772Ser	p.Asn772Ser	c.2315A>G	missense_variant	12	199302	6.02101e-05	0	2	0	18949	0	0	12	26390	0	2	0	7450	0	0	0	14403	0	0	0	18451	0	0	0	91036	0	0	0	5189	0	0	0	17434	0	0
X	15605891	rs200745906	G	A	gnomAD Exomes,gnomAD Genomes	p.Pro263Ser	p.Pro263Ser	c.787C>T	missense_variant	11	190175	5.78415e-05	0	0	0	18087	0	0	0	24876	0	0	0	7201	0	0	0	13315	0	0	0	18330	0	0	11	87442	0	0	0	4881	0	0	0	16043	0	0
X	15590394	rs763593286	C	T	gnomAD Exomes	p.Ala532Thr	p.Ala532Thr	c.1594G>A	missense_variant	10	183048	5.46305e-05	0	5	0	13155	0	0	0	27354	0	0	0	7484	0	0	0	13839	0	0	0	15990	0	0	0	81688	0	0	0	4510	0	0	10	19028	0	5
X	15591550	rs765152220	T	A	gnomAD Exomes	p.Asp494Val	p.Asp494Val	c.1481A>T	missense_variant	8	161362	4.9578e-05	0	3	0	11828	0	0	0	22763	0	0	0	6745	0	0	0	11270	0	0	0	15630	0	0	4	74469	0	1	0	3778	0	0	4	14879	0	2
X	15603614	rs776226831	T	C	gnomAD Exomes	p.Asp295Gly	p.Asp295Gly	c.884A>G	missense_variant	8	171696	4.6594e-05	0	1	0	12658	0	0	0	24298	0	0	0	7122	0	0	0	12815	0	0	1	15845	0	0	7	78640	0	1	0	4185	0	0	0	16133	0	0
X	15591582	rs779752560	C	G	gnomAD Exomes	p.Glu483Asp	p.Glu483Asp	c.1449G>C	missense_variant	7	150892	4.63908e-05	0	0	0	11398	0	0	7	20705	0	0	0	6076	0	0	0	10487	0	0	0	15263	0	0	0	70414	0	0	0	3460	0	0	0	13089	0	0
X	15584478	rs753705431	C	G	gnomAD Genomes	p.Arg671Pro	p.Arg671Pro	c.2012G>C	missense_variant	1	21666	4.61553e-05	0	0	0	5745	0	0	0	619	0	0	0	183	0	0	0	986	0	0	0	2611	0	0	1	10722	0	0	0	800	0	0	0	0	0	0
X	15589875	rs1305384714	A	G	gnomAD Genomes	p.Leu570Ser	p.Leu570Ser	c.1709T>C	missense_variant	1	21745	4.59876e-05	0	0	0	5810	0	0	0	615	0	0	0	178	0	0	0	990	0	0	0	2607	0	0	1	10747	0	0	0	798	0	0	0	0	0	0
X	15582238	rs1259850376	A	G	gnomAD Genomes	p.Ser740Pro	p.Ser740Pro	c.2218T>C	missense_variant	1	21751	4.59749e-05	0	0	0	5833	0	0	0	620	0	0	0	173	0	0	0	988	0	0	0	2604	0	0	1	10735	0	0	0	798	0	0	0	0	0	0
X	15609868	rs758142853	A	C	gnomAD Genomes	p.Val184Gly	p.Val184Gly	c.551T>G	missense_variant	1	21817	4.58358e-05	0	0	0	5834	0	0	0	613	0	0	0	180	0	0	0	998	0	0	0	2595	0	0	1	10793	0	0	0	804	0	0	0	0	0	0
X	15609906	rs1341206593	C	G	gnomAD Genomes	p.Glu171Asp	p.Glu171Asp	c.513G>C	missense_variant	1	21953	4.55519e-05	0	0	0	5885	0	0	0	623	0	0	0	181	0	0	0	992	0	0	0	2616	0	0	1	10846	0	0	0	810	0	0	0	0	0	0
X	15585885	rs1479485636	T	G	gnomAD Genomes	p.Tyr654Ser	p.Tyr654Ser	c.1961A>C	missense_variant	1	21968	4.55208e-05	0	0	0	5900	0	0	0	626	0	0	0	175	0	0	0	992	0	0	0	2609	0	0	1	10859	0	0	0	807	0	0	0	0	0	0
X	15580118	rs1228927272	A	T	gnomAD Genomes	p.Ser776Arg	p.Ser776Arg	c.2328T>A	missense_variant	1	21977	4.55021e-05	0	0	1	5914	0	0	0	619	0	0	0	179	0	0	0	1009	0	0	0	2596	0	0	0	10853	0	0	0	807	0	0	0	0	0	0
X	15596251	rs1384237654	A	G	gnomAD Genomes	p.Ser420Pro	p.Ser420Pro	c.1258T>C	missense_variant	1	21984	4.54876e-05	0	0	1	5891	0	0	0	621	0	0	0	185	0	0	0	1002	0	0	0	2619	0	0	0	10853	0	0	0	813	0	0	0	0	0	0
X	15593893	rs1290769028	A	C	gnomAD Genomes	p.Ile446Met	p.Ile446Met	c.1338T>G	missense_variant	1	22028	4.53968e-05	0	0	0	5933	0	0	0	620	0	0	0	178	0	0	0	994	0	0	0	2598	0	0	1	10895	0	0	0	810	0	0	0	0	0	0
X	15580134	rs1323382709	T	C	gnomAD Genomes	p.Lys771Arg	p.Lys771Arg	c.2312A>G	missense_variant	1	22038	4.53762e-05	0	0	0	5953	0	0	0	616	0	0	0	179	0	0	1	1005	0	0	0	2583	0	0	0	10893	0	0	0	809	0	0	0	0	0	0
X	15618915	rs924799658	G	C	gnomAD Genomes	p.Phe40Leu	p.Phe40Leu	c.120C>G	missense_variant	1	22050	4.53515e-05	0	0	1	5931	0	0	0	628	0	0	0	179	0	0	0	1007	0	0	0	2624	0	0	0	10876	0	0	0	805	0	0	0	0	0	0
X	15609868	rs758142853	A	G	gnomAD Exomes	p.Val184Ala	p.Val184Ala	c.551T>C	missense_variant	8	183275	4.36503e-05	0	1	0	13157	0	0	0	27414	0	0	0	7482	0	0	8	13855	0	1	0	16005	0	0	0	81769	0	0	0	4522	0	0	0	19071	0	0
X	15582327	rs370187012	C	T	gnomAD Exomes,gnomAD Genomes	p.Arg710His	p.Arg710His	c.2129G>A	missense_variant	7	175150	3.99657e-05	0	1	0	18397	0	0	0	21671	0	0	0	5406	0	0	2	13295	0	0	0	17279	0	0	5	82050	0	1	0	4473	0	0	0	12579	0	0
X	15590352	rs761944150	T	C	gnomAD Exomes,gnomAD Genomes	p.Asn546Asp	p.Asn546Asp	c.1636A>G	missense_variant	8	204262	3.91654e-05	0	1	7	19030	0	0	0	27784	0	0	0	7642	0	0	0	14782	0	0	0	18613	0	0	1	92352	0	1	0	5288	0	0	0	18771	0	0
X	15618926	rs146676783	C	T	gnomAD Exomes,gnomAD Genomes	p.Glu37Lys	p.Glu37Lys	c.109G>A	missense_variant	8	205282	3.89708e-05	0	4	2	19045	0	0	0	28010	0	0	0	7656	0	0	0	14842	0	0	6	18622	0	4	0	92723	0	0	0	5329	0	0	0	19055	0	0
X	15580093	rs373153165	C	T	gnomAD Exomes	p.Asp785Asn	p.Asp785Asn	c.2353G>A	missense_variant	7	181029	3.86678e-05	0	3	1	13099	0	0	3	26800	0	0	0	7425	0	0	1	13674	0	1	0	15964	0	0	2	81141	0	2	0	4458	0	0	0	18468	0	0
X	15596343	rs762890235	G	T	gnomAD Exomes	p.Pro389His	p.Pro389His	c.1166C>A	missense_variant	7	182970	3.82576e-05	0	2	0	13160	0	0	5	27391	0	1	0	7475	0	0	0	13852	0	0	0	15971	0	0	2	81536	0	1	0	4509	0	0	0	19076	0	0
X	15599428	rs143936283	T	C	gnomAD Exomes,gnomAD Genomes	p.Glu329Gly	p.Glu329Gly	c.986A>G	missense_variant	7	203312	3.44298e-05	0	1	0	18943	0	0	0	27455	0	0	0	7625	0	0	0	14672	0	0	0	18621	0	0	6	92169	0	1	1	5250	0	0	0	18577	0	0
X	15603690	rs766319182	T	C	gnomAD Exomes	p.Met270Val	p.Met270Val	c.808A>G	missense_variant	5	167617	2.98299e-05	0	2	0	12645	0	0	0	22766	0	0	0	6684	0	0	0	12577	0	0	0	15693	0	0	5	77545	0	2	0	4069	0	0	0	15638	0	0
X	15582328	rs901495523	G	A	gnomAD Exomes,gnomAD Genomes	p.Arg710Cys	p.Arg710Cys	c.2128C>T	missense_variant	5	172894	2.89195e-05	0	0	0	18333	0	0	0	20747	0	0	0	5250	0	0	1	13152	0	0	0	17150	0	0	4	81483	0	0	0	4387	0	0	0	12392	0	0
X	15588470	rs773083611	T	C	gnomAD Exomes	p.Asp615Gly	p.Asp615Gly	c.1844A>G	missense_variant	5	182530	2.73928e-05	0	1	0	13152	0	0	5	27339	0	1	0	7466	0	0	0	13828	0	0	0	15901	0	0	0	81343	0	0	0	4503	0	0	0	18998	0	0
X	15605908	rs745514718	C	T	gnomAD Exomes,gnomAD Genomes	p.Ser257Asn	p.Ser257Asn	c.770G>A	missense_variant	5	194512	2.57054e-05	0	2	0	18289	0	0	0	25795	0	0	0	7411	0	0	5	13707	0	2	0	18425	0	0	0	88876	0	0	0	4979	0	0	0	17030	0	0
X	15613067	rs766996587	C	T	gnomAD Exomes,gnomAD Genomes	p.Met82Ile	p.Met82Ile	c.246G>A	missense_variant	5	204769	2.44178e-05	0	0	5	19063	0	0	0	27926	0	0	0	7652	0	0	0	14830	0	0	0	18563	0	0	0	92590	0	0	0	5336	0	0	0	18809	0	0
X	15607580	rs761805536	CTGTT	C	gnomAD Exomes	c.584-5_584-2delAACA		c.584-5_584-2delAACA	splice_acceptor_variant	4	166217	2.40649e-05	0	1	0	12706	0	0	0	23598	0	0	0	6740	0	0	1	12486	0	0	0	15144	0	0	2	76245	0	0	0	3999	0	0	1	15299	0	1
X	15580033	rs749525058	A	T	gnomAD Exomes	p.Phe805Ile	p.Phe805Ile	c.2413T>A	missense_variant	4	172347	2.3209e-05	0	1	0	12841	0	0	0	24240	0	0	0	6941	0	0	0	13061	0	0	0	15754	0	0	4	78875	0	1	0	4222	0	0	0	16413	0	0
X	15591530	rs140473595	C	T	gnomAD Exomes,gnomAD Genomes	p.Ala501Thr	p.Ala501Thr	c.1501G>A	missense_variant	4	180457	2.21659e-05	0	0	0	17456	0	0	0	22805	0	0	0	6772	0	0	0	12041	0	0	0	18156	0	0	4	84290	0	0	0	4509	0	0	0	14428	0	0
X	15584488	rs200180615	C	T	gnomAD Exomes	p.Glu668Lys	p.Glu668Lys	c.2002G>A	missense_variant	4	181841	2.19972e-05	0	0	0	13126	0	0	0	27194	0	0	0	7420	0	0	3	13778	0	0	0	15691	0	0	0	81360	0	0	0	4483	0	0	1	18789	0	0
X	15596346	rs751572714	T	A	gnomAD Exomes	p.Gln388Leu	p.Gln388Leu	c.1163A>T	missense_variant	4	182977	2.18607e-05	0	3	0	13160	0	0	4	27391	0	3	0	7475	0	0	0	13847	0	0	0	15977	0	0	0	81545	0	0	0	4509	0	0	0	19073	0	0
X	15609902	rs754511501	C	T	gnomAD Exomes	p.Gly173Ser	p.Gly173Ser	c.517G>A	missense_variant	4	183342	2.18172e-05	0	2	0	13158	0	0	0	27415	0	0	0	7485	0	0	0	13859	0	0	0	16009	0	0	3	81812	0	1	0	4527	0	0	1	19077	0	1
X	15593832	rs1270795706	C	T	gnomAD Exomes,gnomAD Genomes	p.Glu467Lys	p.Glu467Lys	c.1399G>A	missense_variant	4	200341	1.9966e-05	0	1	0	18801	0	0	1	27036	0	1	0	7516	0	0	0	14386	0	0	0	18522	0	0	3	90937	0	0	0	5195	0	0	0	17948	0	0
X	15613006	rs143158922	T	G	gnomAD Exomes,gnomAD Genomes	p.Asn103His	p.Asn103His	c.307A>C	missense_variant	4	203396	1.96661e-05	0	0	4	18992	0	0	0	27642	0	0	0	7622	0	0	0	14750	0	0	0	18517	0	0	0	92245	0	0	0	5294	0	0	0	18334	0	0
X	15584478	rs753705431	C	T	gnomAD Exomes,gnomAD Genomes	p.Arg671Gln	p.Arg671Gln	c.2012G>A	missense_variant	4	203887	1.96187e-05	0	0	1	18871	0	0	0	27841	0	0	0	7627	0	0	0	14771	0	0	0	18414	0	0	3	92187	0	0	0	5287	0	0	0	18889	0	0
X	15582334	rs776995986	G	A	gnomAD Exomes,gnomAD Genomes	p.Arg708Trp	p.Arg708Trp	c.2122C>T	missense_variant	3	166300	1.80397e-05	0	0	0	18232	0	0	0	18956	0	0	0	4716	0	0	0	12773	0	0	0	16696	0	0	3	79171	0	0	0	4176	0	0	0	11580	0	0
X	15591586	rs748359955	C	T	gnomAD Exomes,gnomAD Genomes	p.Arg482Gln	p.Arg482Gln	c.1445G>A	missense_variant	3	170367	1.7609e-05	0	1	1	17124	0	0	0	21058	0	0	0	6101	0	0	0	11376	0	0	0	17702	0	0	2	80144	0	1	0	4229	0	0	0	12633	0	0
X	15605953	rs1360329820	G	A	gnomAD Exomes	p.Ala242Val	p.Ala242Val	c.725C>T	missense_variant	3	173873	1.7254e-05	0	1	0	12570	0	0	0	25396	0	0	0	7262	0	0	0	12843	0	0	0	15879	0	0	3	78543	0	1	0	4227	0	0	0	17153	0	0
X	15589759	rs747988885	C	T	gnomAD Exomes	p.Asp609Asn	p.Asp609Asn	c.1825G>A	missense_variant	3	174558	1.71863e-05	0	2	2	12913	0	2	0	26221	0	0	0	6897	0	0	0	13439	0	0	0	15628	0	0	1	78443	0	0	0	4264	0	0	0	16753	0	0
X	15603626	rs756358940	A	T	gnomAD Exomes	p.Ile291Lys	p.Ile291Lys	c.872T>A	missense_variant	3	175856	1.70594e-05	0	2	0	12864	0	0	0	25398	0	0	0	7283	0	0	0	13224	0	0	0	15907	0	0	3	79839	0	2	0	4311	0	0	0	17030	0	0
X	15599401	rs916715573	T	C	gnomAD Exomes	p.Asn338Ser	p.Asn338Ser	c.1013A>G	missense_variant	3	180791	1.65937e-05	0	1	0	13041	0	0	2	26724	0	1	0	7431	0	0	0	13604	0	0	0	15979	0	0	1	81147	0	0	0	4430	0	0	0	18435	0	0
X	15584383	rs780128908	C	A	gnomAD Exomes	p.Ala703Ser	p.Ala703Ser	c.2107G>T	missense_variant	3	181136	1.65621e-05	0	0	0	13096	0	0	0	26972	0	0	0	7382	0	0	0	13752	0	0	0	15930	0	0	3	81077	0	0	0	4451	0	0	0	18476	0	0
X	15599420	rs185525294	T	A	gnomAD Exomes	p.Met332Leu	p.Met332Leu	c.994A>T	missense_variant	3	181343	1.65432e-05	0	2	3	13070	0	2	0	26816	0	0	0	7447	0	0	0	13663	0	0	0	15990	0	0	0	81331	0	0	0	4445	0	0	0	18581	0	0
X	15589801	rs148036434	G	C	gnomAD Exomes	p.Leu595Val	p.Leu595Val	c.1783C>G	missense_variant	3	181366	1.65411e-05	0	1	0	13045	0	0	0	27007	0	0	0	7414	0	0	0	13686	0	0	0	15966	0	0	3	81162	0	1	0	4444	0	0	0	18642	0	0
X	15589839	rs150172355	C	T	gnomAD Exomes	p.Arg582Lys	p.Arg582Lys	c.1745G>A	missense_variant	3	182540	1.64348e-05	0	0	0	13115	0	0	0	27235	0	0	0	7459	0	0	0	13784	0	0	0	16000	0	0	3	81559	0	0	0	4495	0	0	0	18893	0	0
X	15588426	rs140312271	C	G	gnomAD Exomes	p.Asp630His	p.Asp630His	c.1888G>C	missense_variant	3	182654	1.64245e-05	0	1	0	13149	0	0	0	27368	0	0	0	7474	0	0	0	13835	0	0	0	15869	0	0	3	81442	0	1	0	4503	0	0	0	19014	0	0
X	15596384	rs1395782023	C	A	gnomAD Exomes	p.Glu375Asp	p.Glu375Asp	c.1125G>T	missense_variant	3	182690	1.64213e-05	0	1	0	13159	0	0	3	27376	0	1	0	7471	0	0	0	13849	0	0	0	15856	0	0	0	81416	0	0	0	4498	0	0	0	19065	0	0
X	15609841	rs762219565	G	T	gnomAD Exomes	p.Ala193Glu	p.Ala193Glu	c.578C>A	missense_variant	3	182786	1.64126e-05	0	0	0	13154	0	0	3	27345	0	0	0	7421	0	0	0	13843	0	0	0	15966	0	0	0	81537	0	0	0	4506	0	0	0	19014	0	0
X	15584425	rs777410473	T	C	gnomAD Exomes	p.Lys689Glu	p.Lys689Glu	c.2065A>G	missense_variant	3	182872	1.64049e-05	0	1	0	13144	0	0	0	27300	0	0	0	7474	0	0	0	13833	0	0	0	15975	0	0	0	81638	0	0	0	4503	0	0	3	19005	0	1
X	15607505	rs774621083	C	T	gnomAD Exomes	p.Gly220Ser	p.Gly220Ser	c.658G>A	missense_variant	3	183045	1.63894e-05	0	0	1	13135	0	0	1	27362	0	0	0	7476	0	0	0	13840	0	0	0	15966	0	0	1	81713	0	0	0	4520	0	0	0	19033	0	0
X	15618915	rs924799658	G	T	gnomAD Exomes	p.Phe40Leu	p.Phe40Leu	c.120C>A	missense_variant	3	183233	1.63726e-05	0	0	0	13160	0	0	3	27349	0	0	0	7480	0	0	0	13834	0	0	0	16003	0	0	0	81854	0	0	0	4523	0	0	0	19030	0	0
X	15609943	rs746034076	T	C	gnomAD Exomes	p.Asn159Ser	p.Asn159Ser	c.476A>G	missense_variant	3	183282	1.63682e-05	0	2	0	13158	0	0	1	27400	0	0	0	7482	0	0	0	13858	0	0	0	15995	0	0	2	81790	0	2	0	4523	0	0	0	19076	0	0
X	15618932	rs1348114695	C	T	gnomAD Exomes	p.Glu35Lys	p.Glu35Lys	c.103G>A	missense_variant	3	183374	1.636e-05	0	1	0	13162	0	0	0	27394	0	0	0	7482	0	0	2	13847	0	1	0	16008	0	0	1	81891	0	0	0	4529	0	0	0	19061	0	0
X	15607567	rs750145841	T	C	gnomAD Exomes,gnomAD Genomes	p.Tyr199Cys	p.Tyr199Cys	c.596A>G	missense_variant	3	198477	1.51151e-05	0	2	0	18688	0	0	1	27233	0	1	0	7463	0	0	0	14391	0	0	0	18043	0	0	2	90351	0	1	0	5141	0	0	0	17167	0	0
X	15580105	rs902013280	A	G	gnomAD Exomes,gnomAD Genomes	p.Tyr781His	p.Tyr781His	c.2341T>C	missense_variant	3	202744	1.4797e-05	0	1	0	19032	0	0	0	27291	0	0	0	7603	0	0	0	14656	0	0	0	18561	0	0	3	91958	0	1	0	5263	0	0	0	18380	0	0
X	15613008	rs1395878099	T	G	gnomAD Exomes,gnomAD Genomes	p.Gln102Pro	p.Gln102Pro	c.305A>C	missense_variant	3	203458	1.47451e-05	0	0	0	19003	0	0	0	27654	0	0	0	7630	0	0	0	14757	0	0	0	18513	0	0	2	92270	0	0	1	5292	0	0	0	18339	0	0
X	15589806	rs140857723	G	T	gnomAD Exomes,gnomAD Genomes	p.Thr593Asn	p.Thr593Asn	c.1778C>A	missense_variant	3	203470	1.47442e-05	0	1	3	18873	0	1	0	27657	0	0	0	7610	0	0	0	14689	0	0	0	18590	0	0	0	92078	0	0	0	5257	0	0	0	18716	0	0
X	15607515	rs753164828	G	T	gnomAD Exomes,gnomAD Genomes	p.Asp216Glu	p.Asp216Glu	c.648C>A	missense_variant	3	204014	1.47049e-05	0	1	0	18822	0	0	0	27947	0	0	0	7652	0	0	0	14813	0	0	0	18327	0	0	3	92109	0	1	0	5291	0	0	0	19053	0	0
X	15589838	rs372924787	C	A	gnomAD Exomes,gnomAD Genomes	p.Arg582Ser	p.Arg582Ser	c.1746G>T	missense_variant	3	204357	1.46802e-05	0	0	3	18947	0	0	0	27860	0	0	0	7635	0	0	0	14786	0	0	0	18616	0	0	0	92331	0	0	0	5293	0	0	0	18889	0	0
X	15613121	rs1199100713	A	T	gnomAD Exomes,gnomAD Genomes	p.Asn64Lys	p.Asn64Lys	c.192T>A	missense_variant	3	204583	1.4664e-05	0	1	2	19074	0	1	0	27919	0	0	0	7644	0	0	0	14803	0	0	0	18445	0	0	1	92536	0	0	0	5327	0	0	0	18835	0	0
X	15596320	rs1365935088	T	C	gnomAD Exomes,gnomAD Genomes	p.Asn397Asp	p.Asn397Asp	c.1189A>G	missense_variant	3	204901	1.46412e-05	0	0	0	18976	0	0	0	28011	0	0	0	7652	0	0	0	14840	0	0	0	18608	0	0	3	92415	0	0	0	5326	0	0	0	19073	0	0
X	15582154	rs140016715	G	A	gnomAD Exomes	p.Arg768Trp	p.Arg768Trp	c.2302C>T	missense_variant	2	144381	1.38522e-05	0	0	1	12302	0	0	0	19340	0	0	0	4563	0	0	1	11708	0	0	0	14204	0	0	0	67920	0	0	0	3390	0	0	0	10954	0	0
X	15582157	rs747516757	C	G	gnomAD Exomes	p.Asp767His	p.Asp767His	c.2299G>C	missense_variant	2	148940	1.34282e-05	0	1	0	12440	0	0	2	20581	0	1	0	4888	0	0	0	12047	0	0	0	14462	0	0	0	69541	0	0	0	3527	0	0	0	11454	0	0
X	15591521	rs760281053	A	T	gnomAD Exomes	p.Phe504Ile	p.Phe504Ile	c.1510T>A	missense_variant	2	157699	1.26824e-05	0	0	0	11623	0	0	0	21995	0	0	0	6542	0	0	0	10976	0	0	0	15545	0	0	2	73096	0	0	0	3671	0	0	0	14251	0	0
X	15607573	rs1271221183	T	C	gnomAD Exomes	p.Glu197Gly	p.Glu197Gly	c.590A>G	missense_variant	2	158995	1.2579e-05	0	0	0	12246	0	0	0	21323	0	0	1	6506	0	0	0	11849	0	0	0	14852	0	0	1	74064	0	0	0	3669	0	0	0	14486	0	0
X	15599507	rs749750821	C	T	gnomAD Exomes	p.Asp303Asn	p.Asp303Asn	c.907G>A	missense_variant	2	166298	1.20266e-05	0	0	0	12477	0	0	0	24038	0	0	0	6540	0	0	0	12406	0	0	0	15544	0	0	0	76092	0	0	0	3988	0	0	2	15213	0	0
X	15603599	rs773936807	T	C	gnomAD Exomes	p.Gln300Arg	p.Gln300Arg	c.899A>G	missense_variant	2	168500	1.18694e-05	0	0	0	12539	0	0	0	23406	0	0	0	6991	0	0	0	12530	0	0	0	15780	0	0	2	77611	0	0	0	4089	0	0	0	15554	0	0
X	15599351	rs961360700	C	T	gnomAD Exomes	p.Asp355Asn	p.Asp355Asn	c.1063G>A	missense_variant	2	170310	1.17433e-05	0	0	0	12716	0	0	0	25097	0	0	0	6759	0	0	0	12887	0	0	0	15563	0	0	2	77178	0	0	0	4129	0	0	0	15981	0	0
X	15582204	rs761405491	C	T	gnomAD Exomes	p.Gly751Glu	p.Gly751Glu	c.2252G>A	missense_variant	2	171542	1.1659e-05	0	1	0	12774	0	0	0	25157	0	0	0	6830	0	0	0	12912	0	0	0	15672	0	0	2	77769	0	1	0	4183	0	0	0	16245	0	0
X	15582280	rs139980377	C	G	gnomAD Exomes	p.Gly726Arg	p.Gly726Arg	c.2176G>C	missense_variant	2	173470	1.15294e-05	0	0	2	12839	0	0	0	25339	0	0	0	6931	0	0	0	12985	0	0	0	15737	0	0	0	78589	0	0	0	4250	0	0	0	16800	0	0
X	15603624	rs1248745003	C	T	gnomAD Exomes	p.Asp292Asn	p.Asp292Asn	c.874G>A	missense_variant	2	175490	1.13967e-05	0	0	0	12840	0	0	0	25296	0	0	0	7274	0	0	0	13186	0	0	0	15899	0	0	2	79741	0	0	0	4291	0	0	0	16963	0	0
X	15599480	rs780574871	C	T	gnomAD Exomes	p.Glu312Lys	p.Glu312Lys	c.934G>A	missense_variant	2	176353	1.13409e-05	0	1	2	12775	0	1	0	25921	0	0	0	7249	0	0	0	13045	0	0	0	15859	0	0	0	79568	0	0	0	4281	0	0	0	17655	0	0
X	15603630	rs763994205	T	G	gnomAD Exomes	p.Asn290His	p.Asn290His	c.868A>C	missense_variant	2	176486	1.13323e-05	0	1	0	12907	0	0	0	25519	0	0	0	7271	0	0	0	13287	0	0	0	15921	0	0	1	80088	0	0	0	4334	0	0	1	17159	0	1
X	15605923	rs771769548	T	C	gnomAD Exomes	p.Tyr252Cys	p.Tyr252Cys	c.755A>G	missense_variant	2	177263	1.12827e-05	0	0	0	12792	0	0	0	26121	0	0	0	7352	0	0	0	13194	0	0	0	15931	0	0	2	79690	0	0	0	4323	0	0	0	17860	0	0
X	15582255	rs751484521	G	A	gnomAD Exomes	p.Pro734Leu	p.Pro734Leu	c.2201C>T	missense_variant	2	177425	1.12724e-05	0	1	0	12912	0	0	0	26135	0	0	0	7200	0	0	0	13213	0	0	0	15856	0	0	0	79910	0	0	0	4348	0	0	2	17851	0	1
X	15618856	rs759162332	T	C	gnomAD Exomes	p.Gln60Arg	p.Gln60Arg	c.179A>G	missense_variant	2	177849	1.12455e-05	0	0	0	13113	0	0	0	26801	0	0	0	7125	0	0	0	13726	0	0	0	15740	0	0	2	79515	0	0	0	4420	0	0	0	17409	0	0
X	15618861	rs771621249	A	T	gnomAD Exomes	p.Asn58Lys	p.Asn58Lys	c.174T>A	missense_variant	2	178783	1.11867e-05	0	0	0	13115	0	0	0	26862	0	0	0	7201	0	0	0	13742	0	0	0	15792	0	0	0	79953	0	0	0	4428	0	0	2	17690	0	0
X	15618863	rs1222417695	T	G	gnomAD Exomes	p.Asn58His	p.Asn58His	c.172A>C	missense_variant	2	179048	1.11702e-05	0	1	0	13118	0	0	0	26887	0	0	0	7204	0	0	0	13739	0	0	0	15813	0	0	2	80080	0	1	0	4442	0	0	0	17765	0	0
X	15580059	rs1355591379	T	C	gnomAD Exomes	p.Gln796Arg	p.Gln796Arg	c.2387A>G	missense_variant	2	179656	1.11324e-05	0	1	0	13071	0	0	0	26419	0	0	0	7361	0	0	0	13580	0	0	0	15934	0	0	2	80846	0	1	0	4437	0	0	0	18008	0	0
X	15612993	rs139773121	A	G	gnomAD Exomes	p.Val107Ala	p.Val107Ala	c.320T>C	missense_variant	2	180910	1.10552e-05	0	0	2	13112	0	0	0	26909	0	0	0	7410	0	0	0	13715	0	0	0	15869	0	0	0	81298	0	0	0	4489	0	0	0	18108	0	0
X	15596412	rs758568640	A	G	gnomAD Exomes	p.Met366Thr	p.Met366Thr	c.1097T>C	missense_variant	2	182075	1.09845e-05	0	0	0	13148	0	0	0	27327	0	0	0	7465	0	0	0	13832	0	0	0	15614	0	0	2	81202	0	0	0	4483	0	0	0	19004	0	0
X	15589866	rs1303528080	A	G	gnomAD Exomes	p.Val573Ala	p.Val573Ala	c.1718T>C	missense_variant	2	182139	1.09806e-05	0	1	0	13097	0	0	0	27128	0	0	0	7441	0	0	2	13753	0	1	0	15987	0	0	0	81437	0	0	0	4488	0	0	0	18808	0	0
X	15584476	rs763939235	C	G	gnomAD Exomes	p.Val672Leu	p.Val672Leu	c.2014G>C	missense_variant	2	182307	1.09705e-05	0	0	1	13130	0	0	0	27220	0	0	0	7448	0	0	1	13798	0	0	0	15822	0	0	0	81509	0	0	0	4485	0	0	0	18895	0	0
X	15584404	rs755445931	G	T	gnomAD Exomes	p.Pro696Thr	p.Pro696Thr	c.2086C>A	missense_variant	2	182467	1.09609e-05	0	1	0	13136	0	0	0	27240	0	0	0	7459	0	0	0	13822	0	0	0	15962	0	0	2	81493	0	1	0	4487	0	0	0	18868	0	0
X	15613038	rs763395248	G	A	gnomAD Exomes	p.Thr92Ile	p.Thr92Ile	c.275C>T	missense_variant	2	182553	1.09557e-05	0	2	0	13147	0	0	0	27267	0	0	0	7477	0	0	0	13814	0	0	0	15953	0	0	2	81689	0	2	0	4514	0	0	0	18692	0	0
X	15609957	rs1435872603	G	C	gnomAD Exomes	p.Asn154Lys	p.Asn154Lys	c.462C>G	missense_variant	2	182589	1.09536e-05	0	0	0	13146	0	0	2	27187	0	0	0	7440	0	0	0	13812	0	0	0	15984	0	0	0	81553	0	0	0	4507	0	0	0	18960	0	0
X	15588434	rs748163894	G	A	gnomAD Exomes	p.Ala627Val	p.Ala627Val	c.1880C>T	missense_variant	2	182681	1.0948e-05	0	1	0	13153	0	0	0	27361	0	0	0	7472	0	0	2	13836	0	1	0	15875	0	0	0	81446	0	0	0	4508	0	0	0	19030	0	0
X	15596230	rs1316056737	C	A	gnomAD Exomes	p.Asp427Tyr	p.Asp427Tyr	c.1279G>T	missense_variant	2	182681	1.0948e-05	0	1	2	13150	0	1	0	27341	0	0	0	7460	0	0	0	13833	0	0	0	15940	0	0	0	81477	0	0	0	4497	0	0	0	18983	0	0
X	15613111	rs755691167	T	C	gnomAD Exomes	p.Lys68Glu	p.Lys68Glu	c.202A>G	missense_variant	2	182720	1.09457e-05	0	2	0	13138	0	0	0	27336	0	0	0	7472	0	0	0	13806	0	0	0	15887	0	0	0	81701	0	0	0	4510	0	0	2	18870	0	2
X	15613056	rs746808776	T	C	gnomAD Exomes	p.Gln86Arg	p.Gln86Arg	c.257A>G	missense_variant	2	182797	1.09411e-05	0	1	0	13151	0	0	0	27311	0	0	0	7481	0	0	0	13821	0	0	0	15970	0	0	2	81743	0	1	0	4521	0	0	0	18799	0	0
X	15618974	rs778030746	T	C	gnomAD Exomes	p.Ile21Val	p.Ile21Val	c.61A>G	missense_variant	2	183033	1.0927e-05	0	2	0	13157	0	0	0	27320	0	0	0	7473	0	0	0	13828	0	0	0	16001	0	0	2	81754	0	2	0	4517	0	0	0	18983	0	0
X	15596292	rs746336281	TCCC	T	gnomAD Exomes	p.Gly405del	p.Gly405del	c.1214_1216delGGG	inframe_deletion	2	183125	1.09215e-05	0	0	0	13161	0	0	2	27406	0	0	0	7478	0	0	0	13853	0	0	0	15991	0	0	0	81648	0	0	0	4515	0	0	0	19073	0	0
X	15618956	rs781255386	T	C	gnomAD Exomes	p.Thr27Ala	p.Thr27Ala	c.79A>G	missense_variant	2	183319	1.09099e-05	0	0	0	13162	0	0	2	27385	0	0	0	7485	0	0	0	13843	0	0	0	16006	0	0	0	81875	0	0	0	4529	0	0	0	19034	0	0
X	15605902	rs1161338919	A	G	gnomAD Exomes,gnomAD Genomes	p.Ile259Thr	p.Ile259Thr	c.776T>C	missense_variant	2	194044	1.03069e-05	0	1	2	18283	0	1	0	25684	0	0	0	7393	0	0	0	13688	0	0	0	18414	0	0	0	88772	0	0	0	4984	0	0	0	16826	0	0
X	15593888	rs763655186	C	T	gnomAD Exomes,gnomAD Genomes	p.Gly448Glu	p.Gly448Glu	c.1343G>A	missense_variant	2	195187	1.02466e-05	0	2	0	18431	0	0	0	26040	0	0	0	7381	0	0	2	13695	0	2	0	18436	0	0	0	89054	0	0	0	5010	0	0	0	17140	0	0
X	15582223	rs772641644	C	T	gnomAD Exomes,gnomAD Genomes	p.Val745Ile	p.Val745Ile	c.2233G>A	missense_variant	2	197458	1.01287e-05	0	0	0	18632	0	0	0	26436	0	0	0	7325	0	0	0	14050	0	0	0	18414	0	0	2	89971	0	0	0	5090	0	0	0	17540	0	0
X	15582270	rs375923132	G	A	gnomAD Exomes,gnomAD Genomes	p.Pro729Leu	p.Pro729Leu	c.2186C>T	missense_variant	2	198340	1.00837e-05	0	0	1	18723	0	0	0	26615	0	0	0	7317	0	0	0	14194	0	0	0	18424	0	0	1	90338	0	0	0	5141	0	0	0	17588	0	0
X	15590330	rs899455705	T	G	gnomAD Exomes,gnomAD Genomes	p.Lys553Thr	p.Lys553Thr	c.1658A>C	missense_variant	2	203145	9.84518e-06	0	1	2	19016	0	1	0	27534	0	0	0	7606	0	0	0	14709	0	0	0	18555	0	0	0	91953	0	0	0	5243	0	0	0	18529	0	0
X	15599437	rs759579097	C	T	gnomAD Exomes,gnomAD Genomes	p.Gly326Glu	p.Gly326Glu	c.977G>A	missense_variant	2	203206	9.84223e-06	0	0	2	18936	0	0	0	27439	0	0	0	7618	0	0	0	14670	0	0	0	18624	0	0	0	92127	0	0	0	5251	0	0	0	18541	0	0
X	15589828	rs768685219	T	A	gnomAD Exomes,gnomAD Genomes	p.Asn586Tyr	p.Asn586Tyr	c.1756A>T	missense_variant	2	204321	9.78852e-06	0	0	0	18957	0	0	0	27844	0	0	0	7641	0	0	0	14772	0	0	2	18613	0	0	0	92309	0	0	0	5290	0	0	0	18895	0	0
X	15590366	rs889263894	T	A	gnomAD Exomes,gnomAD Genomes	p.Lys541Ile	p.Lys541Ile	c.1622A>T	missense_variant	2	204940	9.75895e-06	0	0	2	19057	0	0	0	27944	0	0	0	7659	0	0	0	14829	0	0	0	18631	0	0	0	92545	0	0	0	5315	0	0	0	18960	0	0
X	15582151	rs772347875	T	C	gnomAD Exomes	p.Lys769Glu	p.Lys769Glu	c.2305A>G	missense_variant	1	144317	6.92919e-06	0	1	0	12377	0	0	1	19541	0	1	0	4447	0	0	0	11853	0	0	0	14160	0	0	0	67737	0	0	0	3404	0	0	0	10798	0	0
X	15582333	rs769062069	C	T	gnomAD Exomes	p.Arg708Gln	p.Arg708Gln	c.2123G>A	missense_variant	1	144666	6.91247e-06	0	1	0	12372	0	0	0	18317	0	0	0	4584	0	0	0	11697	0	0	0	14133	0	0	1	68534	0	1	0	3377	0	0	0	11652	0	0
X	15582331	rs1052746182	T	G	gnomAD Exomes	p.Ser709Arg	p.Ser709Arg	c.2125A>C	missense_variant	1	145326	6.88108e-06	0	0	0	12424	0	0	0	18403	0	0	0	4607	0	0	0	11816	0	0	0	14149	0	0	1	68796	0	0	0	3402	0	0	0	11729	0	0
X	15591503	rs779199005	A	G	gnomAD Exomes	p.Tyr510His	p.Tyr510His	c.1528T>C	missense_variant	1	145708	6.86304e-06	0	0	0	11071	0	0	1	19354	0	0	0	5873	0	0	0	10033	0	0	0	15142	0	0	0	68522	0	0	0	3318	0	0	0	12395	0	0
X	15591514	rs775181355	A	G	gnomAD Exomes	p.Val506Ala	p.Val506Ala	c.1517T>C	missense_variant	1	152427	6.56052e-06	0	1	0	11325	0	0	0	20855	0	0	0	6252	0	0	0	10485	0	0	0	15392	0	0	1	71093	0	1	0	3509	0	0	0	13516	0	0
X	15591517	rs1016409802	T	C	gnomAD Exomes	p.His505Arg	p.His505Arg	c.1514A>G	missense_variant	1	152730	6.5475e-06	0	0	0	11381	0	0	0	20810	0	0	0	6259	0	0	1	10460	0	0	0	15407	0	0	0	71295	0	0	0	3525	0	0	0	13593	0	0
X	15610444	rs1340886951	A	T	gnomAD Exomes	p.Leu116Ter	p.Leu116Ter	c.347T>A	stop_gained	1	155308	6.43882e-06	0	0	0	11862	0	0	0	20293	0	0	1	6134	0	0	0	11509	0	0	0	15083	0	0	0	72916	0	0	0	3597	0	0	0	13914	0	0
X	15591568	rs200973492	A	G	gnomAD Exomes	p.Val488Ala	p.Val488Ala	c.1463T>C	missense_variant	1	158104	6.32495e-06	0	0	1	11663	0	0	0	22256	0	0	0	6523	0	0	0	11011	0	0	0	15498	0	0	0	73143	0	0	0	3680	0	0	0	14330	0	0
X	15605875	rs949916988	C	A	gnomAD Exomes	c.802+1G>T		c.802+1G>T	splice_donor_variant	1	158808	6.29691e-06	0	1	0	11882	0	0	0	21724	0	0	0	6431	0	0	0	11558	0	0	0	15533	0	0	1	73683	0	1	0	3715	0	0	0	14282	0	0
X	15605876	rs1407010163	C	A	gnomAD Exomes	p.Gly268Cys	p.Gly268Cys	c.802G>T	missense_variant	1	158925	6.29228e-06	0	0	0	11885	0	0	0	21713	0	0	1	6426	0	0	0	11592	0	0	0	15538	0	0	0	73722	0	0	0	3734	0	0	0	14315	0	0
X	15582175	rs769030917	T	C	gnomAD Exomes	p.Ile761Val	p.Ile761Val	c.2281A>G	missense_variant	1	158997	6.28943e-06	0	1	0	12659	0	0	0	22902	0	0	0	5706	0	0	0	12517	0	0	0	15016	0	0	1	73193	0	1	0	3816	0	0	0	13188	0	0
X	15591560	rs750415079	C	T	gnomAD Exomes	p.Val491Met	p.Val491Met	c.1471G>A	missense_variant	1	159026	6.28828e-06	0	1	0	11643	0	0	0	22415	0	0	0	6612	0	0	0	11064	0	0	0	15555	0	0	0	73505	0	0	1	3714	0	1	0	14518	0	0
X	15582310	rs144869363	G	A	gnomAD Exomes	p.Arg716Cys	p.Arg716Cys	c.2146C>T	missense_variant	1	161512	6.19149e-06	0	0	0	12685	0	0	0	22754	0	0	0	5932	0	0	0	12535	0	0	0	15143	0	0	1	74454	0	0	0	3900	0	0	0	14109	0	0
X	15582338	rs372986872	C	T	gnomAD Exomes,gnomAD Genomes	p.Met706Ile	p.Met706Ile	c.2118G>A	missense_variant	1	162950	6.13685e-06	0	0	0	18145	0	0	0	18127	0	0	0	4468	0	0	0	12520	0	0	0	16522	0	0	1	77990	0	0	0	4069	0	0	0	11109	0	0
X	15582299	rs1350774050	G	T	gnomAD Exomes	p.Asp719Glu	p.Asp719Glu	c.2157C>A	missense_variant	1	166244	6.01525e-06	0	0	0	12763	0	0	1	23697	0	0	0	6300	0	0	0	12769	0	0	0	15363	0	0	0	76201	0	0	0	4002	0	0	0	15149	0	0
X	15582297	rs746153383	T	C	gnomAD Exomes	p.Asn720Ser	p.Asn720Ser	c.2159A>G	missense_variant	1	166555	6.00402e-06	0	0	1	12761	0	0	0	23699	0	0	0	6321	0	0	0	12763	0	0	0	15387	0	0	0	76361	0	0	0	4010	0	0	0	15253	0	0
X	15585867	rs761507256	T	C	gnomAD Exomes	p.Asn660Ser	p.Asn660Ser	c.1979A>G	missense_variant	1	166723	5.99797e-06	0	0	0	12491	0	0	0	23574	0	0	0	6763	0	0	0	12453	0	0	0	15677	0	0	0	76724	0	0	0	4029	0	0	1	15012	0	0
X	15585874	rs1295899858	C	T	gnomAD Exomes	p.Val658Ile	p.Val658Ile	c.1972G>A	missense_variant	1	167905	5.95575e-06	0	0	0	12529	0	0	0	23769	0	0	0	6847	0	0	1	12515	0	0	0	15750	0	0	0	77161	0	0	0	4052	0	0	0	15282	0	0
X	15585948	rs1238269881	T	C	gnomAD Exomes	p.Tyr633Cys	p.Tyr633Cys	c.1898A>G	missense_variant	1	168525	5.93384e-06	0	0	0	12428	0	0	0	24264	0	0	0	7011	0	0	0	12401	0	0	0	15722	0	0	1	76986	0	0	0	4035	0	0	0	15678	0	0
X	15585879	rs199951323	A	C	gnomAD Exomes	p.Leu656Ter	p.Leu656Ter	c.1967T>G	stop_gained	1	169053	5.9153e-06	0	0	0	12576	0	0	0	24016	0	0	0	6913	0	0	1	12582	0	0	0	15789	0	0	0	77586	0	0	0	4084	0	0	0	15507	0	0
X	15619032	rs768110251	C	T	gnomAD Exomes	p.Met1?	p.Met1?	c.3G>A	start_lost	1	169257	5.90818e-06	0	0	0	12879	0	0	0	24762	0	0	1	6510	0	0	0	13092	0	0	0	15557	0	0	0	76997	0	0	0	4138	0	0	0	15322	0	0
X	15619031	rs760347219	A	G	gnomAD Exomes	p.Ser2Pro	p.Ser2Pro	c.4T>C	missense_variant	1	169884	5.88637e-06	0	0	0	12888	0	0	1	24867	0	0	0	6586	0	0	0	13133	0	0	0	15583	0	0	0	77210	0	0	0	4148	0	0	0	15469	0	0
X	15607571	rs1345857521	C	T	gnomAD Exomes	p.Asp198Asn	p.Asp198Asn	c.592G>A	missense_variant	1	170020	5.88166e-06	0	0	0	12838	0	0	0	24873	0	0	0	6956	0	0	0	12782	0	0	0	15468	0	0	1	77419	0	0	0	4131	0	0	0	15553	0	0
X	15593897	rs764772589	G	A	gnomAD Exomes	p.Thr445Met	p.Thr445Met	c.1334C>T	missense_variant	1	170376	5.86937e-06	0	1	0	12360	0	0	0	24853	0	0	0	7088	0	0	0	12445	0	0	0	15791	0	0	0	77167	0	0	0	4125	0	0	1	16547	0	1
X	15603607	rs745744395	C	T	gnomAD Exomes	p.Met297Ile	p.Met297Ile	c.891G>A	missense_variant	1	170560	5.86304e-06	0	1	0	12606	0	0	0	23993	0	0	0	7091	0	0	0	12695	0	0	0	15824	0	0	1	78276	0	1	0	4152	0	0	0	15923	0	0
X	15605961	rs1448326240	A	C	gnomAD Exomes	p.His239Gln	p.His239Gln	c.717T>G	missense_variant	1	170658	5.85967e-06	0	0	0	12433	0	0	0	24601	0	0	0	7093	0	0	0	12596	0	0	0	15809	0	0	1	77561	0	0	0	4108	0	0	0	16457	0	0
X	15603609	rs772143709	T	A	gnomAD Exomes	p.Met297Leu	p.Met297Leu	c.889A>T	missense_variant	1	170898	5.85144e-06	0	0	1	12620	0	0	0	24067	0	0	0	7107	0	0	0	12731	0	0	0	15835	0	0	0	78404	0	0	0	4162	0	0	0	15972	0	0
X	15619027	rs1180242786	C	T	gnomAD Exomes	p.Ser3Asn	p.Ser3Asn	c.8G>A	missense_variant	1	171343	5.83625e-06	0	0	0	12915	0	0	0	25152	0	0	0	6684	0	0	0	13184	0	0	0	15640	0	0	0	77742	0	0	0	4189	0	0	1	15837	0	0
X	15582197	rs776886768	T	C	gnomAD Exomes	p.Ile753Met	p.Ile753Met	c.2259A>G	missense_variant	1	171463	5.83216e-06	0	1	0	12897	0	0	0	25280	0	0	0	6698	0	0	0	13124	0	0	0	15592	0	0	0	77626	0	0	0	4189	0	0	1	16057	0	1
X	15610369	rs1391451327	C	T	gnomAD Exomes	p.Cys141Tyr	p.Cys141Tyr	c.422G>A	missense_variant	1	171506	5.8307e-06	0	0	1	12702	0	0	0	24530	0	0	0	6956	0	0	0	13031	0	0	0	15675	0	0	0	78310	0	0	0	4180	0	0	0	16122	0	0
X	15580035	rs771107251	G	A	gnomAD Exomes	p.Ser804Phe	p.Ser804Phe	c.2411C>T	missense_variant	1	172377	5.80124e-06	0	0	1	12828	0	0	0	24337	0	0	0	6961	0	0	0	13017	0	0	0	15770	0	0	0	78773	0	0	0	4223	0	0	0	16468	0	0
X	15582279	rs757492005	C	T	gnomAD Exomes	p.Gly726Glu	p.Gly726Glu	c.2177G>A	missense_variant	1	173443	5.76558e-06	0	1	0	12826	0	0	0	25344	0	0	0	6924	0	0	0	12982	0	0	0	15733	0	0	1	78571	0	1	0	4245	0	0	0	16818	0	0
X	15585891	rs1334127098	C	T	gnomAD Exomes	p.Arg652Lys	p.Arg652Lys	c.1955G>A	missense_variant	1	173658	5.75844e-06	0	0	0	12758	0	0	0	25114	0	0	0	7186	0	0	0	12991	0	0	0	15857	0	0	1	79031	0	0	0	4221	0	0	0	16500	0	0
X	15599359	rs370610075	C	A	gnomAD Exomes	p.Gly352Val	p.Gly352Val	c.1055G>T	missense_variant	1	173847	5.75218e-06	0	0	0	12788	0	0	0	25656	0	0	0	7025	0	0	0	13069	0	0	0	15739	0	0	1	78468	0	0	0	4222	0	0	0	16880	0	0
X	15610408	rs751227277	C	G	gnomAD Exomes	p.Ser128Thr	p.Ser128Thr	c.383G>C	missense_variant	1	174274	5.73809e-06	0	0	0	12720	0	0	0	25317	0	0	0	7169	0	0	0	13158	0	0	0	15796	0	0	0	79021	0	0	0	4270	0	0	1	16823	0	0
X	15599490	rs766518362	G	C	gnomAD Exomes	p.Phe308Leu	p.Phe308Leu	c.924C>G	missense_variant	1	174409	5.73365e-06	0	0	0	12711	0	0	0	25632	0	0	0	7133	0	0	0	12955	0	0	0	15784	0	0	1	78835	0	0	0	4229	0	0	0	17130	0	0
X	15610379	rs766124365	G	C	gnomAD Exomes	p.Pro138Ala	p.Pro138Ala	c.412C>G	missense_variant	1	174434	5.73283e-06	0	1	0	12797	0	0	0	25326	0	0	0	7116	0	0	0	13221	0	0	0	15773	0	0	1	79208	0	1	0	4279	0	0	0	16714	0	0
X	15593883	rs760321012	G	C	gnomAD Exomes	p.Leu450Val	p.Leu450Val	c.1348C>G	missense_variant	1	174830	5.71984e-06	0	0	0	12557	0	0	0	25782	0	0	0	7280	0	0	0	12853	0	0	0	15879	0	0	1	78747	0	0	0	4257	0	0	0	17475	0	0
X	15605942	rs775542703	C	A	gnomAD Exomes	p.Ala246Ser	p.Ala246Ser	c.736G>T	missense_variant	1	175960	5.68311e-06	0	0	1	12677	0	0	0	25844	0	0	0	7327	0	0	0	13063	0	0	0	15904	0	0	0	79240	0	0	0	4287	0	0	0	17618	0	0
X	15589761	rs1201908212	G	A	gnomAD Exomes	p.Thr608Ile	p.Thr608Ile	c.1823C>T	missense_variant	1	176175	5.67617e-06	0	1	0	12941	0	0	0	26440	0	0	0	7013	0	0	0	13516	0	0	0	15683	0	0	0	79067	0	0	0	4308	0	0	1	17207	0	1
X	15589907	rs1016777825	C	G	gnomAD Exomes	p.Arg559Ser	p.Arg559Ser	c.1677G>C	missense_variant	1	176230	5.6744e-06	0	0	0	12865	0	0	1	26063	0	0	0	7115	0	0	0	13274	0	0	0	15806	0	0	0	79364	0	0	0	4272	0	0	0	17471	0	0
X	15618851	rs1325542104	T	C	gnomAD Exomes	p.Met62Val	p.Met62Val	c.184A>G	missense_variant	1	176477	5.66646e-06	0	1	0	13086	0	0	0	26576	0	0	0	7008	0	0	0	13675	0	0	0	15690	0	0	1	78985	0	1	0	4375	0	0	0	17082	0	0
X	15603638	rs763264372	T	C	gnomAD Exomes	p.Gln287Arg	p.Gln287Arg	c.860A>G	missense_variant	1	176664	5.66046e-06	0	0	0	12928	0	0	0	25521	0	0	0	7277	0	0	0	13330	0	0	0	15923	0	0	1	80142	0	0	0	4345	0	0	0	17198	0	0
X	15603639	rs1165212018	G	T	gnomAD Exomes	p.Gln287Lys	p.Gln287Lys	c.859C>A	missense_variant	1	176871	5.65384e-06	0	0	0	12919	0	0	1	25604	0	0	0	7286	0	0	0	13349	0	0	0	15923	0	0	0	80138	0	0	0	4349	0	0	0	17303	0	0
X	15593866	rs775744448	C	T	gnomAD Exomes	p.Met455Ile	p.Met455Ile	c.1365G>A	missense_variant	1	176940	5.65163e-06	0	1	0	12693	0	0	0	26189	0	0	0	7348	0	0	0	13083	0	0	0	15908	0	0	0	79462	0	0	0	4304	0	0	1	17953	0	1
X	15603659	rs1451564530	G	T	gnomAD Exomes	p.Ser280Tyr	p.Ser280Tyr	c.839C>A	missense_variant	1	176947	5.65141e-06	0	1	0	12921	0	0	0	25625	0	0	0	7287	0	0	0	13316	0	0	0	15921	0	0	1	80188	0	1	0	4347	0	0	0	17342	0	0
X	15582247	rs1416534293	G	C	gnomAD Exomes	p.Pro737Ala	p.Pro737Ala	c.2209C>G	missense_variant	1	177078	5.64723e-06	0	1	0	12885	0	0	0	26071	0	0	0	7198	0	0	0	13156	0	0	0	15858	0	0	0	79768	0	0	0	4351	0	0	1	17791	0	1
X	15599474	rs1490929895	ACTT	A	gnomAD Exomes	p.Lys313del	p.Lys313del	c.937_939delAAG	inframe_deletion	1	177242	5.642e-06	0	1	0	12805	0	0	0	26042	0	0	0	7321	0	0	0	13128	0	0	0	15898	0	0	1	79913	0	1	0	4290	0	0	0	17845	0	0
X	15582251	rs1445361759	G	C	gnomAD Exomes	p.Asn735Lys	p.Asn735Lys	c.2205C>G	missense_variant	1	177265	5.64127e-06	0	0	0	12899	0	0	0	26089	0	0	0	7210	0	0	0	13199	0	0	0	15847	0	0	1	79843	0	0	0	4344	0	0	0	17834	0	0
X	15591519	rs1285805675	G	T	gnomAD Exomes,gnomAD Genomes	p.Phe504Leu	p.Phe504Leu	c.1512C>A	missense_variant	1	177352	5.6385e-06	0	0	0	17277	0	0	0	22150	0	0	0	6603	0	0	0	11757	0	0	0	18069	0	0	1	83111	0	0	0	4433	0	0	0	13952	0	0
X	15582267	rs1421749672	G	T	gnomAD Exomes	p.Thr730Lys	p.Thr730Lys	c.2189C>A	missense_variant	1	177574	5.63146e-06	0	0	0	12947	0	0	0	26184	0	0	0	7208	0	0	0	13257	0	0	0	15861	0	0	0	79870	0	0	0	4371	0	0	1	17876	0	0
X	15619009	rs746202722	A	G	gnomAD Exomes	p.Leu9Pro	p.Leu9Pro	c.26T>C	missense_variant	1	177638	5.62943e-06	0	0	0	13063	0	0	0	26286	0	0	0	7150	0	0	0	13531	0	0	0	15865	0	0	1	79968	0	0	0	4357	0	0	0	17418	0	0
X	15589896	rs375352455	G	A	gnomAD Exomes	p.Ser563Leu	p.Ser563Leu	c.1688C>T	missense_variant	1	177901	5.6211e-06	0	0	0	12892	0	0	0	26343	0	0	0	7243	0	0	0	13371	0	0	0	15876	0	0	1	79979	0	0	0	4340	0	0	0	17857	0	0
X	15580044	rs1464340051	A	C	gnomAD Exomes	p.Val801Gly	p.Val801Gly	c.2402T>G	missense_variant	1	178022	5.61728e-06	0	0	0	13027	0	0	0	25959	0	0	0	7260	0	0	0	13480	0	0	0	15903	0	0	0	80404	0	0	0	4388	0	0	1	17601	0	0
X	15580125	rs1307986087	G	C	gnomAD Exomes	p.Ala774Gly	p.Ala774Gly	c.2321C>G	missense_variant	1	178061	5.61605e-06	0	1	0	13023	0	0	0	26004	0	0	0	7314	0	0	1	13458	0	1	0	15893	0	0	0	80328	0	0	0	4397	0	0	0	17644	0	0
X	15580126	rs761408882	C	G	gnomAD Exomes	p.Ala774Pro	p.Ala774Pro	c.2320G>C	missense_variant	1	178079	5.61549e-06	0	0	0	13025	0	0	0	26000	0	0	0	7307	0	0	0	13454	0	0	0	15890	0	0	0	80376	0	0	0	4397	0	0	1	17630	0	0
X	15580126	rs761408882	C	T	gnomAD Exomes	p.Ala774Thr	p.Ala774Thr	c.2320G>A	missense_variant	1	178079	5.61549e-06	0	1	0	13025	0	0	0	26000	0	0	0	7307	0	0	0	13454	0	0	0	15890	0	0	1	80376	0	1	0	4397	0	0	0	17630	0	0
X	15599378	rs1410274315	G	A	gnomAD Exomes	p.Pro346Ser	p.Pro346Ser	c.1036C>T	missense_variant	1	178589	5.59945e-06	0	1	0	12931	0	0	0	26352	0	0	0	7345	0	0	0	13388	0	0	0	15907	0	0	1	80336	0	1	0	4360	0	0	0	17970	0	0
X	15593850	rs1476137643	A	G	gnomAD Exomes	p.Trp461Arg	p.Trp461Arg	c.1381T>C	missense_variant	1	178619	5.59851e-06	0	0	0	12816	0	0	1	26490	0	0	0	7393	0	0	0	13289	0	0	0	15921	0	0	0	80079	0	0	0	4361	0	0	0	18270	0	0
X	15589891	rs750955307	G	A	gnomAD Exomes	p.Pro565Ser	p.Pro565Ser	c.1693C>T	missense_variant	1	179344	5.57588e-06	0	1	0	12975	0	0	0	26622	0	0	0	7304	0	0	0	13510	0	0	0	15907	0	0	1	80460	0	1	0	4389	0	0	0	18177	0	0
X	15593844	rs772445388	C	T	gnomAD Exomes	p.Val463Ile	p.Val463Ile	c.1387G>A	missense_variant	1	179379	5.57479e-06	0	1	0	12873	0	0	0	26631	0	0	0	7396	0	0	0	13422	0	0	0	15937	0	0	0	80375	0	0	0	4393	0	0	1	18352	0	1
X	15593835	rs774978137	C	A	gnomAD Exomes	p.Gly466Trp	p.Gly466Trp	c.1396G>T	missense_variant	1	179425	5.57336e-06	0	0	0	12915	0	0	0	26664	0	0	0	7377	0	0	1	13444	0	0	0	15926	0	0	0	80406	0	0	0	4405	0	0	0	18288	0	0
X	15580068	rs1457512583	G	A	gnomAD Exomes	p.Pro793Leu	p.Pro793Leu	c.2378C>T	missense_variant	1	179429	5.57324e-06	0	1	0	13054	0	0	1	26345	0	1	0	7353	0	0	0	13553	0	0	0	15926	0	0	0	80791	0	0	0	4424	0	0	0	17983	0	0
X	15589885	rs1212751713	T	C	gnomAD Exomes	p.Thr567Ala	p.Thr567Ala	c.1699A>G	missense_variant	1	180108	5.55222e-06	0	0	0	12999	0	0	0	26737	0	0	0	7342	0	0	0	13584	0	0	0	15927	0	0	1	80737	0	0	0	4407	0	0	0	18375	0	0
X	15596431	rs1205410066	T	A	gnomAD Exomes	p.Met360Leu	p.Met360Leu	c.1078A>T	missense_variant	1	180559	5.53836e-06	0	1	0	13120	0	0	0	27196	0	0	0	7422	0	0	0	13809	0	0	0	15139	0	0	1	80694	0	1	0	4461	0	0	0	18718	0	0
X	15599398	rs772710779	A	C	gnomAD Exomes	p.Val339Gly	p.Val339Gly	c.1016T>G	missense_variant	1	180616	5.53661e-06	0	1	0	13034	0	0	0	26686	0	0	0	7423	0	0	0	13585	0	0	0	15974	0	0	0	81083	0	0	0	4427	0	0	1	18404	0	1
X	15599405	rs762357444	C	G	gnomAD Exomes	p.Gly337Arg	p.Gly337Arg	c.1009G>C	missense_variant	1	180777	5.53168e-06	0	1	0	13027	0	0	0	26715	0	0	0	7437	0	0	0	13609	0	0	0	15979	0	0	1	81153	0	1	0	4422	0	0	0	18435	0	0
X	15618872	rs775273812	T	C	gnomAD Exomes	p.Thr55Ala	p.Thr55Ala	c.163A>G	missense_variant	1	181057	5.52312e-06	0	1	0	13144	0	0	0	27127	0	0	0	7341	0	0	0	13795	0	0	0	15910	0	0	1	80855	0	1	0	4489	0	0	0	18396	0	0
X	15584490	rs1192635576	T	A	gnomAD Exomes	p.Glu667Val	p.Glu667Val	c.2000A>T	missense_variant	1	181134	5.52077e-06	0	0	0	13116	0	0	0	27048	0	0	0	7377	0	0	0	13729	0	0	0	15660	0	0	0	81172	0	0	1	4465	0	0	0	18567	0	0
X	15596407	rs1228750646	C	T	gnomAD Exomes	p.Asp368Asn	p.Asp368Asn	c.1102G>A	missense_variant	1	182108	5.49125e-06	0	0	0	13152	0	0	1	27333	0	0	0	7470	0	0	0	13832	0	0	0	15626	0	0	0	81204	0	0	0	4479	0	0	0	19012	0	0
X	15589864	rs1406604641	C	T	gnomAD Exomes	p.Val574Ile	p.Val574Ile	c.1720G>A	missense_variant	1	182122	5.49082e-06	0	1	0	13097	0	0	0	27128	0	0	0	7442	0	0	0	13759	0	0	0	15992	0	0	0	81407	0	0	0	4486	0	0	1	18811	0	1
X	15590348	rs373025684	G	A	gnomAD Exomes	p.Ser547Phe	p.Ser547Phe	c.1640C>T	missense_variant	1	182130	5.49058e-06	0	0	0	13114	0	0	0	27146	0	0	0	7465	0	0	1	13775	0	0	0	15979	0	0	0	81398	0	0	0	4472	0	0	0	18781	0	0
X	15590435	rs1158307424	C	G	gnomAD Exomes	p.Arg518Thr	p.Arg518Thr	c.1553G>C	missense_variant	1	182136	5.4904e-06	0	1	0	13115	0	0	0	27181	0	0	0	7456	0	0	0	13773	0	0	0	15931	0	0	0	81370	0	0	0	4481	0	0	1	18829	0	1
X	15589861	rs1367658189	C	T	gnomAD Exomes	p.Gly575Arg	p.Gly575Arg	c.1723G>A	missense_variant	1	182216	5.48799e-06	0	0	0	13088	0	0	0	27158	0	0	0	7443	0	0	0	13770	0	0	0	15991	0	0	1	81442	0	0	0	4488	0	0	0	18836	0	0
X	15618883		T	C	gnomAD Exomes	p.Asn51Ser	p.Asn51Ser	c.152A>G	missense_variant	1	182222	5.48781e-06	0	0	0	13156	0	0	0	27231	0	0	0	7436	0	0	0	13806	0	0	0	15958	0	0	1	81374	0	0	0	4506	0	0	0	18755	0	0
X	15590351	rs756905974	T	C	gnomAD Exomes	p.Asn546Ser	p.Asn546Ser	c.1637A>G	missense_variant	1	182287	5.48585e-06	0	0	0	13125	0	0	0	27174	0	0	0	7464	0	0	0	13781	0	0	0	15991	0	0	0	81453	0	0	0	4482	0	0	1	18817	0	0
X	15618884	rs760159085	T	C	gnomAD Exomes	p.Asn51Asp	p.Asn51Asp	c.151A>G	missense_variant	1	182315	5.48501e-06	0	1	0	13157	0	0	0	27245	0	0	0	7436	0	0	0	13810	0	0	0	15963	0	0	0	81423	0	0	0	4507	0	0	1	18774	0	1
X	15589818	rs1481648983	T	C	gnomAD Exomes	p.Glu589Gly	p.Glu589Gly	c.1766A>G	missense_variant	1	182323	5.48477e-06	0	0	0	13094	0	0	0	27177	0	0	0	7464	0	0	0	13766	0	0	1	15997	0	0	0	81480	0	0	0	4486	0	0	0	18859	0	0
X	15590432	rs1445263977	G	A	gnomAD Exomes	p.Thr519Ile	p.Thr519Ile	c.1556C>T	missense_variant	1	182390	5.48276e-06	0	1	0	13117	0	0	0	27225	0	0	0	7472	0	0	0	13786	0	0	0	15946	0	0	1	81481	0	1	0	4488	0	0	0	18875	0	0
X	15589821	rs760929786	A	G	gnomAD Exomes	p.Phe588Ser	p.Phe588Ser	c.1763T>C	missense_variant	1	182398	5.48252e-06	0	0	0	13100	0	0	1	27207	0	0	0	7466	0	0	0	13767	0	0	0	16000	0	0	0	81494	0	0	0	4487	0	0	0	18877	0	0
X	15584475	rs1449878623	A	G	gnomAD Exomes	p.Val672Ala	p.Val672Ala	c.2015T>C	missense_variant	1	182417	5.48195e-06	0	0	0	13129	0	0	0	27226	0	0	0	7452	0	0	0	13807	0	0	1	15863	0	0	0	81548	0	0	0	4491	0	0	0	18901	0	0
X	15618886	rs1192192618	T	A	gnomAD Exomes	p.Tyr50Phe	p.Tyr50Phe	c.149A>T	missense_variant	1	182425	5.4817e-06	0	0	0	13158	0	0	0	27248	0	0	0	7445	0	0	0	13808	0	0	0	15969	0	0	1	81490	0	0	0	4510	0	0	0	18797	0	0
X	15607552	rs779790336	C	G	gnomAD Exomes	p.Arg204Thr	p.Arg204Thr	c.611G>C	missense_variant	1	182431	5.48152e-06	0	0	0	13126	0	0	0	27297	0	0	0	7460	0	0	0	13779	0	0	0	15890	0	0	0	81493	0	0	0	4509	0	0	1	18877	0	0
X	15589830	rs1173089368	A	G	gnomAD Exomes	p.Leu585Pro	p.Leu585Pro	c.1754T>C	missense_variant	1	182499	5.47948e-06	0	0	0	13116	0	0	0	27223	0	0	0	7462	0	0	1	13773	0	0	0	16002	0	0	0	81539	0	0	0	4493	0	0	0	18891	0	0
X	15584472	rs1027571965	G	A	gnomAD Exomes	p.Ala673Val	p.Ala673Val	c.2018C>T	missense_variant	1	182508	5.47921e-06	0	1	0	13136	0	0	0	27259	0	0	0	7461	0	0	0	13797	0	0	0	15858	0	0	1	81558	0	1	0	4495	0	0	0	18944	0	0
X	15584472	rs1027571965	G	C	gnomAD Exomes	p.Ala673Gly	p.Ala673Gly	c.2018C>G	missense_variant	1	182508	5.47921e-06	0	0	0	13136	0	0	0	27259	0	0	0	7461	0	0	0	13797	0	0	0	15858	0	0	0	81558	0	0	1	4495	0	0	0	18944	0	0
X	15607477	rs1204132218	G	A	gnomAD Exomes	p.Thr229Ile	p.Thr229Ile	c.686C>T	missense_variant	1	182525	5.4787e-06	0	0	0	13132	0	0	0	27295	0	0	0	7455	0	0	0	13802	0	0	0	15911	0	0	1	81537	0	0	0	4504	0	0	0	18889	0	0
X	15590357	rs769821600	A	T	gnomAD Exomes	p.Ile544Asn	p.Ile544Asn	c.1631T>A	missense_variant	1	182577	5.47714e-06	0	0	0	13142	0	0	0	27255	0	0	0	7465	0	0	0	13814	0	0	0	15994	0	0	1	81558	0	0	0	4493	0	0	0	18856	0	0
X	15609836	rs764661406	G	T	gnomAD Exomes	p.His195Asn	p.His195Asn	c.583C>A	missense_variant	1	182606	5.47627e-06	0	1	0	13149	0	0	0	27309	0	0	0	7404	0	0	0	13839	0	0	0	15947	0	0	0	81458	0	0	0	4503	0	0	1	18997	0	1
X	15609836	rs764661406	G	A	gnomAD Exomes	p.His195Tyr	p.His195Tyr	c.583C>T	missense_variant	1	182606	5.47627e-06	0	0	0	13149	0	0	0	27309	0	0	0	7404	0	0	0	13839	0	0	0	15947	0	0	1	81458	0	0	0	4503	0	0	0	18997	0	0
X	15596388	rs1309363592	T	C	gnomAD Exomes	p.His374Arg	p.His374Arg	c.1121A>G	missense_variant	1	182639	5.47528e-06	0	0	0	13158	0	0	1	27373	0	0	0	7472	0	0	0	13849	0	0	0	15841	0	0	0	81385	0	0	0	4498	0	0	0	19063	0	0
X	15584460	rs760732432	G	A	gnomAD Exomes	p.Pro677Leu	p.Pro677Leu	c.2030C>T	missense_variant	1	182640	5.47525e-06	0	1	0	13135	0	0	0	27265	0	0	0	7462	0	0	0	13814	0	0	0	15920	0	0	0	81566	0	0	0	4501	0	0	1	18977	0	1
X	15588428	rs776696484	C	A	gnomAD Exomes	p.Gly629Val	p.Gly629Val	c.1886G>T	missense_variant	1	182678	5.47411e-06	0	0	0	13149	0	0	0	27366	0	0	0	7472	0	0	1	13831	0	0	0	15881	0	0	0	81451	0	0	0	4505	0	0	0	19023	0	0
X	15613099	rs1256007252	A	C	gnomAD Exomes	p.Phe72Val	p.Phe72Val	c.214T>G	missense_variant	1	182678	5.47411e-06	0	1	0	13140	0	0	0	27321	0	0	0	7472	0	0	1	13806	0	1	0	15905	0	0	0	81693	0	0	0	4518	0	0	0	18823	0	0
X	15596379	rs767462182	C	T	gnomAD Exomes	p.Gly377Glu	p.Gly377Glu	c.1130G>A	missense_variant	1	182700	5.47345e-06	0	1	0	13160	0	0	0	27377	0	0	0	7471	0	0	0	13841	0	0	0	15872	0	0	1	81415	0	1	0	4503	0	0	0	19061	0	0
X	15590427	rs759200680	A	G	gnomAD Exomes	p.Tyr521His	p.Tyr521His	c.1561T>C	missense_variant	1	182711	5.47312e-06	0	0	0	13140	0	0	0	27288	0	0	0	7474	0	0	0	13815	0	0	0	15967	0	0	1	81585	0	0	0	4500	0	0	0	18942	0	0
X	15584427	rs1284743203	G	C	gnomAD Exomes	p.Pro688Arg	p.Pro688Arg	c.2063C>G	missense_variant	1	182721	5.47282e-06	0	0	0	13131	0	0	0	27276	0	0	0	7467	0	0	1	13817	0	0	0	15968	0	0	0	81588	0	0	0	4497	0	0	0	18977	0	0
X	15584412	rs781544129	T	C	gnomAD Exomes	p.Asp693Gly	p.Asp693Gly	c.2078A>G	missense_variant	1	182743	5.47217e-06	0	1	0	13143	0	0	0	27298	0	0	0	7473	0	0	0	13828	0	0	0	15972	0	0	1	81572	0	1	0	4500	0	0	0	18957	0	0
X	15584421		T	C	gnomAD Exomes	p.Asn690Ser	p.Asn690Ser	c.2069A>G	missense_variant	1	182745	5.47211e-06	0	0	0	13141	0	0	0	27280	0	0	0	7469	0	0	0	13825	0	0	0	15974	0	0	1	81596	0	0	0	4494	0	0	0	18966	0	0
X	15584449	rs1346564574	A	C	gnomAD Exomes	p.Phe681Val	p.Phe681Val	c.2041T>G	missense_variant	1	182748	5.47202e-06	0	1	0	13144	0	0	0	27280	0	0	0	7464	0	0	0	13822	0	0	0	15951	0	0	1	81609	0	1	0	4499	0	0	0	18979	0	0
X	15613063	rs759134032	G	T	gnomAD Exomes	p.Pro84Thr	p.Pro84Thr	c.250C>A	missense_variant	1	182792	5.4707e-06	0	0	0	13143	0	0	0	27310	0	0	0	7470	0	0	0	13826	0	0	0	15953	0	0	0	81743	0	0	0	4524	0	0	1	18823	0	0
X	15596233	rs1238146879	G	C	gnomAD Exomes	p.Pro426Ala	p.Pro426Ala	c.1276C>G	missense_variant	1	182860	5.46866e-06	0	0	0	13155	0	0	0	27361	0	0	0	7467	0	0	0	13839	0	0	0	15950	0	0	1	81557	0	0	0	4509	0	0	0	19022	0	0
X	15607543	rs754237613	T	C	gnomAD Exomes	p.Tyr207Cys	p.Tyr207Cys	c.620A>G	missense_variant	1	182860	5.46866e-06	0	0	0	13132	0	0	0	27348	0	0	0	7473	0	0	0	13823	0	0	0	15918	0	0	1	81651	0	0	0	4520	0	0	0	18995	0	0
X	15609848	rs765733397	C	G	gnomAD Exomes	p.Ala191Pro	p.Ala191Pro	c.571G>C	missense_variant	1	182876	5.46819e-06	0	0	0	13154	0	0	0	27335	0	0	0	7438	0	0	0	13840	0	0	0	15985	0	0	1	81596	0	0	0	4510	0	0	0	19018	0	0
X	15607538	rs1327824339	C	T	gnomAD Exomes	p.Val209Ile	p.Val209Ile	c.625G>A	missense_variant	1	182904	5.46735e-06	0	1	0	13132	0	0	0	27349	0	0	0	7477	0	0	0	13834	0	0	0	15928	0	0	1	81656	0	1	0	4518	0	0	0	19010	0	0
X	15609850	rs976723413	A	G	gnomAD Exomes	p.Met190Thr	p.Met190Thr	c.569T>C	missense_variant	1	182952	5.46591e-06	0	0	0	13154	0	0	0	27342	0	0	0	7444	0	0	0	13843	0	0	0	15994	0	0	0	81637	0	0	0	4509	0	0	1	19029	0	0
X	15596243	rs1258744122	AC	A	gnomAD Exomes	p.Gly422ValfsTer15	p.Gly422ValfsTer15	c.1265delG	frameshift_variant	1	182992	5.46472e-06	0	0	0	13158	0	0	0	27376	0	0	0	7473	0	0	0	13845	0	0	0	15974	0	0	1	81612	0	0	0	4508	0	0	0	19046	0	0
X	15590375	rs1315545082	G	A	gnomAD Exomes	p.Pro538Leu	p.Pro538Leu	c.1613C>T	missense_variant	1	183023	5.46379e-06	0	0	0	13156	0	0	0	27359	0	0	0	7485	0	0	0	13837	0	0	0	15998	0	0	0	81661	0	0	0	4514	0	0	1	19013	0	0
X	15596247	rs1352508510	A	G	gnomAD Exomes	p.Ile421Thr	p.Ile421Thr	c.1262T>C	missense_variant	1	183023	5.46379e-06	0	1	0	13158	0	0	0	27378	0	0	0	7476	0	0	0	13847	0	0	0	15981	0	0	1	81625	0	1	0	4510	0	0	0	19048	0	0
X	15596253	rs1209307377	T	G	gnomAD Exomes	p.Lys419Thr	p.Lys419Thr	c.1256A>C	missense_variant	1	183062	5.46263e-06	0	1	0	13160	0	0	0	27386	0	0	0	7475	0	0	1	13848	0	1	0	15989	0	0	0	81637	0	0	0	4509	0	0	0	19058	0	0
X	15618973	rs1244687367	A	G	gnomAD Exomes	p.Ile21Thr	p.Ile21Thr	c.62T>C	missense_variant	1	183065	5.46254e-06	0	1	0	13158	0	0	1	27322	0	1	0	7475	0	0	0	13830	0	0	0	16003	0	0	0	81769	0	0	0	4517	0	0	0	18991	0	0
X	15596317	rs772619843	C	T	gnomAD Exomes	p.Glu398Lys	p.Glu398Lys	c.1192G>A	missense_variant	1	183075	5.46224e-06	0	1	0	13161	0	0	0	27400	0	0	0	7476	0	0	0	13850	0	0	0	15990	0	0	1	81608	0	1	0	4515	0	0	0	19075	0	0
X	15618906	rs1447927937	A	T	gnomAD Exomes	p.Ser43Arg	p.Ser43Arg	c.129T>A	missense_variant	1	183088	5.46185e-06	0	0	0	13157	0	0	0	27320	0	0	0	7477	0	0	0	13824	0	0	0	16003	0	0	0	81803	0	0	0	4516	0	0	1	18988	0	0
X	15609862	rs750052167	A	G	gnomAD Exomes	p.Leu186Ser	p.Leu186Ser	c.557T>C	missense_variant	1	183100	5.4615e-06	0	0	0	13156	0	0	1	27388	0	0	0	7468	0	0	0	13849	0	0	0	16003	0	0	0	81676	0	0	0	4519	0	0	0	19041	0	0
X	15590387	rs773746588	T	C	gnomAD Exomes	p.Lys534Arg	p.Lys534Arg	c.1601A>G	missense_variant	1	183104	5.46138e-06	0	1	0	13156	0	0	0	27370	0	0	0	7485	0	0	0	13839	0	0	0	15999	0	0	1	81704	0	1	0	4516	0	0	0	19035	0	0
X	15596295	rs1418150776	C	T	gnomAD Exomes	p.Gly405Glu	p.Gly405Glu	c.1214G>A	missense_variant	1	183126	5.46072e-06	0	1	0	13161	0	0	0	27406	0	0	0	7475	0	0	0	13851	0	0	0	15993	0	0	1	81650	0	1	0	4517	0	0	0	19073	0	0
X	15607517	rs761269389	C	A	gnomAD Exomes	p.Asp216Tyr	p.Asp216Tyr	c.646G>T	missense_variant	1	183145	5.46015e-06	0	0	0	13147	0	0	0	27380	0	0	0	7482	0	0	0	13844	0	0	0	15960	0	0	1	81752	0	0	0	4524	0	0	0	19056	0	0
X	15618968	rs756231991	C	T	gnomAD Exomes	p.Glu23Lys	p.Glu23Lys	c.67G>A	missense_variant	1	183225	5.45777e-06	0	0	0	13160	0	0	0	27357	0	0	0	7480	0	0	0	13835	0	0	0	16003	0	0	1	81846	0	0	0	4525	0	0	0	19019	0	0
X	15609932	rs777568369	A	G	gnomAD Exomes	p.Trp163Arg	p.Trp163Arg	c.487T>C	missense_variant	1	183299	5.45557e-06	0	1	0	13157	0	0	0	27408	0	0	0	7478	0	0	0	13857	0	0	0	16005	0	0	1	81797	0	1	0	4521	0	0	0	19076	0	0
X	15609886	rs779651019	G	A	gnomAD Exomes	p.Pro178Leu	p.Pro178Leu	c.533C>T	missense_variant	1	183318	5.455e-06	0	0	0	13155	0	0	0	27415	0	0	0	7487	0	0	0	13858	0	0	0	16006	0	0	1	81796	0	0	0	4523	0	0	0	19078	0	0
X	15618959	rs1299103394	T	C	gnomAD Exomes	p.Lys26Glu	p.Lys26Glu	c.76A>G	missense_variant	1	183326	5.45476e-06	0	1	0	13161	0	0	0	27386	0	0	0	7485	0	0	0	13844	0	0	0	16008	0	0	1	81870	0	1	0	4527	0	0	0	19045	0	0
X	15609929	rs1316799731	C	A	gnomAD Exomes	p.Ala164Ser	p.Ala164Ser	c.490G>T	missense_variant	1	183331	5.45461e-06	0	0	1	13159	0	0	0	27416	0	0	0	7483	0	0	0	13858	0	0	0	16004	0	0	0	81808	0	0	0	4525	0	0	0	19078	0	0
X	15609907	rs748076875	T	A	gnomAD Exomes	p.Glu171Val	p.Glu171Val	c.512A>T	missense_variant	1	183348	5.45411e-06	0	1	0	13158	0	0	0	27418	0	0	0	7481	0	0	0	13857	0	0	0	16008	0	0	1	81820	0	1	0	4528	0	0	0	19078	0	0
X	15609923	rs769593006	C	G	gnomAD Exomes	p.Glu166Gln	p.Glu166Gln	c.496G>C	missense_variant	1	183365	5.4536e-06	0	0	0	13159	0	0	0	27424	0	0	0	7483	0	0	0	13859	0	0	0	16006	0	0	1	81829	0	0	0	4527	0	0	0	19078	0	0
